# Supplementary material for: The interrelation between microbial immunoglobulin coating, vaginal microbiota, ethnicity, and preterm birth
Source: Microbiome. 2024 May 28;12:99. doi: 10.1186/s40168-024-01787-z (PMC11131309; doi:10.1186/s40168-024-01787-z)
Supplement: Supplementary file 3 — Supplementary Material 2. Table S1. Characteristics of participants with short cervix (n=136). SD: standard deviation. IQR: interquartile range. *including miscarriage. [file 40168_2024_1787_MOESM2_ESM.xlsx]

## Sheet: Blad1
Table S1. Participant characteristics, total = 294	n (%)	missing	n (%)	missing
	cases		controls
Maternal age in years at inclusion, mean (SD)	28.3 (4.1)	0	27.2 (3.5)	0
Gestational age at inclusion (weeks), mean (SD)	12.2 (3.8)		11.0 (4.1)
Ethnicity		1 (5.3)		1 (5.3)
White-European	8 (44.4)		8 (44.4)
African	8 (44.4)		8 (44.4)
Indian,	1 (4.5)		1 (4.5)
Other non-Western	1 (4.5)		1 (4.5)
Socio-economic status		0		0
Low	12 (63.2)		11 (57.9)
Middle	5 (26.3)		4 (21.1)
High	2 (10.5)		4 (21.1)
Urinary tract infection during pregnancy (yes)	4 (21.1)		1 (5.3)
Vaginal blood loss in 1st or 2nd trimester (yes)	5 (26.3)		1 (5.3)
