# Supplementary material for: The interrelation between microbial immunoglobulin coating, vaginal microbiota, ethnicity, and preterm birth
Source: Microbiome. 2024 May 28;12:99. doi: 10.1186/s40168-024-01787-z (PMC11131309; doi:10.1186/s40168-024-01787-z)
Supplement: Supplementary file 4 — Supplementary Material 3. Table S2. Read count and community state type per sample. [file 40168_2024_1787_MOESM3_ESM.xlsx]

## Sheet: Blad1
samplenr	read_count	g_Lactobacillus	Lactobacillus_acidophilus	Lactobacillus_crispatus	Lactobacillus_helveticus	Lactobacillus_rhamnosus	Lactobacillus_vaginalis	Lactobacillus_frumenti	Lactobacillus_reuteri	Lactobacillus_iners	Gardnerella_vaginalis	Atopobium_vaginae	g_Gardnerella	Lactobacillus_jensenii	Lactobacillus_gasseri	BVAB1	BVAB2/BVAB3	BVAB/BVAB3	BVAB_TM7	g_Enterococcus	g_Bacillus	g_Megasphaera;s_unidentified	g_Aerococcus	g_Parvimonas	g_Finegoldia	g_Bifidobacterium	g_Streptococcus	g_Staphylococcus	Sneathia_sanguinegens	g_Anaerococcus	g_Mobiluncus	g_Escherichia.Shigella	g_Coriobacteriales	g_Peptoniphilus	g_Peptoniphilus.1	Prevotella_bivia	f_Dermacoccaceae	g_Atopobium	g_Streptococcus.1	Prevotella_timonensis	g_Mobiluncus.1	f_Enterobacteriaceae	c_Bacilli	Lactobacillus_sakei	Sneathia_amnii	g_Arcanobacterium	Prevotella_amnii	g_Gemella	g_Streptococcus.2
p1	33044	1353	0	30741	0	0	0	0	0	12	27	3	0	0	275	0	0	0	3	0	0	0	0	0	140	0	5	266	0	19	0	0	0	53	0	0	0	0	7	0	0	0	6	0	0	0	0	0	0
p2	236	29	0	0	0	0	0	0	0	11	73	13	0	0	52	0	0	0	0	0	0	0	0	0	33	0	0	0	0	0	0	0	0	0	0	0	0	0	0	0	0	0	0	0	0	0	0	0	0
p3	35568	3706	0	30	0	0	0	0	0	22166	62	4	0	8471	0	0	9	0	0	166	0	0	0	0	319	0	0	4	0	34	3	0	0	32	48	89	0	0	0	32	0	0	0	0	0	0	0	29	0
p4	22316	0	0	0	0	0	0	0	0	21788	59	39	70	0	0	0	0	0	0	21	63	225	3	0	5	0	0	16	0	0	0	0	0	0	0	0	0	0	0	0	0	0	0	0	6	0	5	0	0
p5	63543	5	0	48	0	0	0	0	0	554	33691	3624	333	0	0	0	7871	0	0	0	0	860	590	3778	30	0	7	4	1330	166	898	0	284	20	773	22	0	64	0	0	0	0	0	0	2496	0	1646	570	0
p6	44259	6	0	153	0	0	0	0	0	11356	22437	7244	630	0	0	0	0	0	0	0	0	255	1515	0	3	0	0	0	0	27	13	0	0	0	16	52	0	0	0	510	0	0	0	0	0	0	0	0	0
p7	114	0	0	19	0	0	0	0	0	19	13	0	45	0	0	7	0	0	3	0	0	0	0	0	0	0	0	0	0	0	0	0	0	0	0	0	0	0	0	0	8	0	0	0	0	0	0	0	0
p8	17019	0	0	32	0	0	0	0	0	14867	39	219	728	0	0	15	0	0	0	0	0	189	117	30	4	0	0	310	0	0	0	0	26	0	0	40	0	0	0	164	0	0	0	0	23	0	0	46	0
p9	55144	0	0	37	0	0	0	0	0	1066	24875	9087	3701	0	0	3286	1134	244	2416	0	0	5510	143	1253	82	0	0	0	20	16	25	0	167	270	0	0	0	507	0	32	0	0	0	0	30	103	50	246	3
p10	14617	1434	0	22	0	0	0	0	0	9388	23	3	0	3693	0	0	0	0	0	3	0	4	0	0	4	0	0	0	0	0	0	0	0	0	0	0	0	0	0	0	0	0	37	0	0	0	0	0	0
p11	29865	24	0	64	0	0	0	0	0	29317	32	0	0	0	0	0	2	0	0	0	0	0	0	0	97	0	0	37	0	8	0	0	0	42	0	0	0	0	0	0	0	0	0	0	0	0	0	0	0
p12	11274	6308	0	147	0	0	0	0	0	4267	13	0	0	0	177	0	0	0	0	0	0	0	0	0	129	0	0	0	0	50	0	0	0	27	0	0	0	3	0	0	0	0	62	0	0	0	0	0	0
p13	28765	244	0	75	1	0	0	0	0	3579	47	9	0	279	0	0	19	0	0	2011	0	0	27	0	1834	0	524	1961	0	1306	331	9074	0	335	337	25	0	47	0	85	0	0	13	0	0	0	0	5	19
p14	28472	0	0	0	0	0	0	0	0	26280	114	180	348	0	0	746	2	0	213	0	0	250	27	16	2	0	0	0	91	0	0	0	5	0	0	0	0	63	0	0	0	0	0	0	0	0	42	0	0
p15	42908	0	0	5	0	0	0	0	0	89	12882	6701	1982	0	0	8284	3316	0	1458	0	0	691	178	1000	21	0	0	0	674	126	0	0	197	872	17	0	0	677	0	140	4	0	0	0	535	50	1396	345	0
p16	28059	28	2	25	0	0	0	0	0	25913	15	2	0	1886	0	0	0	0	0	0	0	0	0	0	20	0	0	0	0	0	0	0	0	0	0	12	0	0	0	2	0	0	0	0	0	0	0	0	0
p17	83489	4	0	376	0	0	0	0	0	3211	37459	18935	865	0	9	0	5900	99	0	0	0	1189	2984	805	52	0	0	8	1477	147	245	0	223	328	182	519	0	256	0	4645	734	0	0	0	283	0	0	101	0
p18	27822	13	0	3045	0	0	0	0	0	7	0	0	8	0	10	0	0	0	0	0	0	0	0	0	15	0	0	24655	0	0	0	0	0	0	0	0	0	0	0	0	0	0	7	0	0	0	0	0	52
p19	64336	11	0	74	0	0	0	0	0	15498	6049	1543	24303	0	102	10304	18	0	2691	0	0	627	1780	85	22	0	0	0	4	0	0	0	45	20	13	0	0	679	0	21	72	0	0	0	4	0	0	4	0
p20	35711	4	0	34954	0	0	0	0	0	6	3	0	0	0	0	0	0	0	0	0	0	0	0	0	6	0	0	730	0	0	0	0	0	0	0	0	0	0	0	0	0	0	8	0	0	0	0	0	0
p21	42341	0	0	41983	0	0	0	0	0	7	3	0	0	0	7	0	0	0	0	15	0	0	0	0	67	0	5	36	0	4	0	0	0	8	0	100	0	0	0	0	0	0	15	0	0	0	0	0	0
p22	15144	11	0	210	0	0	0	0	0	4139	2873	30	4634	0	0	231	142	7	38	0	0	585	85	149	0	0	0	313	70	94	0	0	22	18	6	25	0	34	515	33	0	0	0	0	268	0	139	206	0
p23	51814	0	0	17	0	0	0	0	0	5741	8172	4033	30635	0	0	197	635	44	0	0	0	171	115	549	130	39	18	18	5	33	5	0	79	104	177	0	0	171	0	8	0	0	0	0	13	0	0	134	0
p24	8607	7	8	1312	0	0	0	0	0	5903	28	0	0	1259	27	0	0	0	0	0	0	0	0	0	0	0	0	0	0	0	0	0	0	0	0	0	0	0	0	0	0	0	63	0	0	0	0	0	0
p25	1319	0	12	0	0	0	0	0	0	787	0	0	13	481	8	0	0	0	0	0	0	0	0	0	5	0	0	0	0	0	0	0	0	0	0	0	0	0	0	0	0	0	11	0	0	0	0	0	0
p26	4784	0	0	75	0	0	0	0	0	876	3086	97	201	0	0	62	0	0	0	0	0	6	306	5	0	0	0	0	0	0	0	0	0	2	0	35	0	0	0	0	0	0	15	0	0	0	7	2	0
p27	29798	25	0	51	0	0	0	0	95	23046	20	64	0	0	688	0	0	0	0	63	0	0	0	0	950	15	375	455	0	486	27	48	0	416	69	0	0	11	0	29	0	0	165	0	0	0	0	0	0
p28	9772	0	0	10	0	0	0	0	0	9741	0	4	0	0	0	0	0	0	0	0	0	0	0	0	3	0	0	0	0	0	0	0	0	0	0	0	0	0	0	0	0	0	0	0	0	0	0	0	0
p29	20358	28	0	19939	19	0	0	0	0	0	0	0	0	303	0	0	0	0	0	0	0	0	0	0	36	0	0	0	0	7	0	0	0	7	0	0	0	0	0	0	0	0	0	0	0	0	0	0	0
p30	34195	0	0	0	0	0	0	0	0	389	5468	302	22557	0	0	125	118	0	2804	0	0	69	344	114	2	0	0	0	0	3	0	0	25	0	2	0	0	192	0	0	1184	0	0	0	12	14	68	119	0
p31	24905	28	0	1345	0	0	0	0	0	13	0	0	0	0	9	0	0	0	0	1681	0	0	0	0	358	0	192	426	0	0	0	70	0	10	0	24	0	0	0	0	0	12522	0	0	0	0	0	0	0
p32	53100	4	0	104	0	0	0	0	0	32018	2859	63	11893	0	0	2333	14	0	1714	0	0	949	418	46	8	0	2	0	15	9	0	0	32	11	0	0	0	219	0	5	0	0	0	0	0	0	98	0	0
p33	48638	10320	0	0	0	0	0	0	0	70	17262	4263	0	31	15903	0	0	0	0	0	0	0	0	0	229	0	106	0	0	52	0	0	0	50	0	0	0	0	0	17	0	0	90	0	0	0	0	0	0
p34	43996	3	0	4139	0	0	0	0	0	261	4	0	0	0	0	0	0	0	0	38058	0	0	0	0	3	0	0	522	0	0	0	0	0	0	0	0	0	0	30	0	0	0	28	0	0	0	0	0	0
p35	60075	0	0	32	0	0	0	0	0	12430	29345	3034	1406	0	0	1529	1986	0	0	0	0	2531	2171	349	13	0	0	10	68	0	0	0	698	0	0	7	4	76	0	0	0	0	0	0	29	0	959	0	0
p36	8986	9	0	71	0	0	0	0	0	359	5656	539	976	0	0	2	0	0	0	0	0	0	91	0	35	0	0	9	0	0	0	0	36	31	0	139	0	0	769	0	0	0	0	0	0	0	0	155	0
p37	12143	0	0	21	32	0	0	0	0	6766	1117	4	0	0	44	0	0	0	0	0	0	0	51	0	191	0	52	16	0	104	0	0	0	54	14	0	0	5	3	7	0	0	0	0	0	0	0	0	0
p38	53770	1350	0	51521	0	0	0	0	0	66	5	18	0	0	0	0	0	0	0	0	0	0	0	0	9	0	104	126	0	0	0	13	0	3	0	6	0	0	331	6	0	0	0	0	0	0	0	0	29
p39	39571	0	0	5	0	0	0	0	0	7801	9408	64	12560	0	0	2805	154	40	1217	0	0	174	264	586	27	0	8	0	22	14	0	0	491	11	45	0	0	118	0	88	3233	0	0	0	17	0	172	10	0
p40	40220	0	0	25165	0	0	0	0	0	14608	192	55	56	0	0	0	3	0	9	0	0	7	0	4	3	0	0	0	0	0	0	0	0	0	0	0	0	0	0	2	0	0	0	0	0	0	0	0	0
p41	7749	1	1539	109	47	1502	0	0	0	9	10	0	0	6	0	0	0	0	0	327	0	0	0	0	0	0	8	5	0	0	0	0	0	0	0	0	0	0	3751	0	0	0	0	0	0	0	0	0	0
p42	42379	3	0	45	0	0	0	0	0	21434	13319	1630	3249	0	22	1737	0	0	64	0	0	499	275	0	0	0	0	0	0	0	0	0	0	0	0	0	0	94	0	0	0	0	0	0	0	0	0	0	0
p43	13874	0	0	13266	0	0	0	0	49	348	12	0	112	0	0	0	0	0	0	0	0	0	0	0	40	0	0	0	0	0	0	0	0	0	0	6	0	0	0	0	0	0	8	0	0	0	0	0	0
p44	45231	11	0	44805	0	0	0	0	89	83	22	37	18	0	0	0	4	0	14	0	0	0	3	0	0	0	0	6	0	0	0	0	0	4	0	0	0	0	0	0	0	0	108	0	0	0	0	0	0
p45	53877	278	208	50382	0	0	0	0	0	250	93	0	0	1558	0	0	0	0	0	8	0	0	0	0	163	0	6	22	0	46	0	31	0	41	8	4	0	0	0	11	0	0	178	0	0	0	0	0	0
p46	32092	4	0	54	0	0	0	0	0	31991	7	0	0	0	0	4	0	0	0	0	0	0	4	0	6	0	0	0	0	0	0	0	0	0	0	2	0	3	0	0	0	0	0	0	0	0	0	0	0
p47	58513	0	0	0	0	0	0	0	0	5838	29289	7291	3057	0	0	8	89	0	3	0	0	4437	2046	405	3	0	0	0	0	0	0	0	297	142	6	4	0	21	0	1086	2358	0	0	0	1473	0	0	162	0
p48	84026	8	4	0	0	0	0	0	0	17041	1865	9062	33078	354	24	25	5438	0	0	0	0	3748	503	1567	13	0	0	0	0	17	989	0	711	0	517	144	0	573	0	5707	0	0	0	0	1013	0	0	433	0
p49	14822	2	0	14577	0	0	0	0	0	85	69	7	0	0	52	0	0	0	0	0	0	0	4	0	0	0	0	0	0	0	0	0	0	0	0	0	0	0	0	0	0	0	26	0	0	0	0	0	0
p50	9908	16	17	8843	0	0	0	0	0	33	0	0	6	870	56	0	0	0	0	0	0	0	0	0	13	0	0	0	0	0	0	0	0	0	0	0	0	0	0	0	0	0	29	0	0	0	0	0	0
p51	10250	6	10	7805	0	0	0	0	0	2000	7	0	0	310	7	0	0	0	0	0	0	0	0	0	28	0	8	4	0	0	0	0	0	0	0	15	0	0	0	0	0	0	9	0	0	0	0	0	0
p52	13123	3180	0	749	0	0	0	0	0	11	0	0	5	0	0	0	0	0	0	0	0	0	2870	0	12	0	5610	0	0	0	0	0	0	2	0	268	0	0	0	0	0	0	0	0	0	0	0	0	0
p53	33503	15	0	33330	0	0	0	0	0	0	15	2	0	0	0	0	0	0	0	0	0	0	0	0	21	0	0	0	0	8	0	0	0	7	0	0	0	0	0	2	0	0	2	0	0	0	0	0	0
p54	24571	19	0	24376	0	0	0	0	0	12	3	0	0	0	5	0	0	0	0	0	0	0	0	0	0	6	0	0	0	0	0	0	0	0	0	0	0	0	0	0	0	0	12	0	0	0	0	0	0
p55	19237	87	91	18301	0	0	0	0	0	32	0	0	161	474	0	0	0	0	0	0	0	0	0	0	0	0	0	0	0	0	0	0	0	0	0	0	0	0	0	0	0	0	81	0	0	0	0	0	0
p56	53377	0	0	31	0	0	0	0	0	7	42442	337	7216	0	0	0	1903	0	0	0	0	611	155	0	0	0	0	0	0	0	0	0	393	0	4	50	0	0	0	167	0	0	0	0	0	0	0	0	0
p57	24386	858	24	20992	0	0	0	0	0	1602	91	7	72	313	0	0	0	0	0	0	0	0	9	0	55	0	18	0	0	42	0	0	0	24	6	38	0	7	0	33	0	0	22	0	0	0	0	5	0
p58	32232	2441	13	27211	0	0	0	0	0	189	4	0	0	492	775	0	2	0	0	0	180	0	0	0	287	0	0	54	0	134	0	0	0	120	5	22	0	5	5	5	0	0	0	0	0	0	0	0	0
p59	11802	0	0	4	0	0	0	0	0	11474	0	0	3	0	0	0	0	0	0	23	18	0	0	0	66	0	5	28	0	38	0	0	0	32	4	0	3	0	0	8	0	0	0	0	0	0	0	0	0
p60	44834	832	0	43027	0	0	0	0	0	307	130	2	0	0	105	6	4	0	0	0	0	0	0	9	25	0	0	11	0	12	0	0	0	9	0	5	3	0	0	4	0	0	0	0	3	0	0	0	0
p61	29383	186	0	29099	0	0	0	0	0	43	33	6	0	0	0	0	0	0	0	0	0	0	3	0	0	0	0	0	0	0	0	0	0	0	0	0	0	0	0	0	0	0	0	0	0	0	0	0	0
p62	15947	13	13	14889	0	0	0	0	0	7	0	0	0	829	5	0	0	0	0	0	0	0	0	0	6	0	0	0	0	0	0	0	0	0	0	0	0	0	0	0	0	0	146	0	0	0	0	0	0
p63	54456	4	0	19	0	0	0	0	0	347	44544	1488	447	0	0	2	0	0	0	0	0	0	328	0	269	0	72	0	0	559	0	0	120	522	75	1100	0	14	0	373	0	0	0	0	0	0	0	133	0
p64	29934	18062	0	63	0	0	0	0	0	11048	0	11	24	135	188	0	0	0	0	8	0	0	0	0	3	0	0	10	0	0	0	0	0	0	0	0	0	0	0	0	0	0	0	0	0	0	0	0	0
p65	26022	37	2	4	0	0	0	0	0	9621	10	0	0	16344	0	0	0	0	0	0	0	0	0	0	2	0	0	0	0	0	0	0	0	0	0	0	0	0	2	0	0	0	0	0	0	0	0	0	0
p66	44281	1057	0	69	0	0	229	0	0	122	3524	9	0	0	39161	9	0	0	0	0	0	0	0	0	17	0	0	0	0	0	0	0	0	0	0	0	0	5	0	0	0	0	48	0	0	0	0	0	0
p67	44538	2212	0	41458	0	0	0	0	0	55	0	0	0	0	0	0	0	0	0	0	0	0	0	0	179	0	41	18	0	14	0	0	0	41	0	22	0	0	0	0	0	0	0	0	0	0	0	0	0
p68	19136	27	0	86	0	0	0	0	0	16695	1729	0	207	270	0	0	0	0	0	0	0	0	96	0	4	0	0	0	0	0	0	0	0	0	0	0	0	0	0	0	0	0	0	0	0	0	0	0	0
p69	36750	0	0	36558	0	0	0	0	0	11	0	120	15	8	0	0	0	0	6	0	0	4	0	10	0	0	0	0	0	0	0	0	0	0	0	0	0	0	0	0	0	0	15	0	3	0	0	0	0
p70	33572	393	350	28523	0	2	0	0	0	2834	234	0	12	1214	10	0	0	0	0	0	0	0	0	0	0	0	0	0	0	0	0	0	0	0	0	0	0	0	0	0	0	0	0	0	0	0	0	0	0
p71	70641	8	0	376	0	0	0	0	0	43	2980	7191	48806	0	0	0	1871	0	0	0	0	687	5	300	0	0	0	0	502	153	2355	0	111	83	733	25	0	0	0	3379	0	0	0	0	303	0	0	35	0
p72	19562	5	0	133	0	0	0	0	0	16009	569	35	0	0	0	474	13	0	217	0	0	129	92	16	953	0	115	63	0	147	6	0	20	171	16	13	0	68	0	10	0	0	0	0	5	0	0	16	0
p73	51876	1161	0	63	0	0	0	0	0	19584	27	9	0	0	31030	0	0	0	0	0	0	0	0	0	0	0	2	0	0	0	0	0	0	0	0	0	0	0	0	0	0	0	0	0	0	0	0	0	0
p74	11242	1139	0	124	0	0	0	0	0	8841	7	2	0	1120	9	0	0	0	0	0	0	0	0	0	0	0	0	0	0	0	0	0	0	0	0	0	0	0	0	0	0	0	0	0	0	0	0	0	0
p75	34230	0	0	32656	0	0	0	0	0	11	10	0	0	0	166	0	0	0	0	0	0	0	0	0	321	0	364	10	0	16	5	0	0	127	5	0	0	0	0	33	0	0	135	0	0	0	0	0	0
p76	40142	829	768	29012	0	0	0	0	0	727	4	0	0	8093	4	0	0	0	0	2	0	0	0	0	60	0	13	37	0	25	0	0	0	18	0	6	0	0	0	0	0	0	231	0	0	0	0	0	0
p77	25319	20	0	25254	0	0	0	0	0	10	16	0	10	0	0	0	0	0	0	0	0	0	0	0	0	0	0	2	0	0	0	0	0	0	0	0	0	0	0	0	0	0	7	0	0	0	0	0	0
p78	17390	0	0	24	0	0	0	0	0	14	38	4	0	0	8522	13	2	0	21	0	0	0	0	0	793	316	1143	17	0	284	0	0	0	105	0	40	0	0	0	38	0	0	0	0	0	0	0	0	895
p79	2770	537	0	11	0	0	0	0	0	401	0	0	10	182	0	6	0	0	0	0	0	0	0	0	11	0	0	0	0	0	0	0	0	3	0	0	0	0	0	0	0	0	1556	0	0	0	0	0	0
p80	8954	51	0	1860	0	0	0	0	0	65	19	0	0	41	0	0	6	0	0	0	0	0	4	0	90	0	0	6357	0	81	0	0	0	44	0	13	0	3	0	11	0	0	9	0	0	0	0	0	0
p81	24681	779	0	23602	0	0	0	0	0	12	114	3	31	0	7	0	9	0	0	0	0	0	0	2	70	0	0	0	0	0	0	0	0	13	0	2	0	0	0	0	0	0	27	0	0	0	0	0	0
p82	41634	10	0	69	0	0	0	0	0	14	14	0	0	0	12	0	0	0	0	170	33853	0	0	0	0	0	0	7481	0	0	0	0	0	0	0	0	0	0	0	0	0	0	6	0	0	0	0	0	0
p83	29688	0	0	615	0	0	0	0	0	15	9	0	0	0	0	0	0	0	0	0	0	0	0	0	2	0	6	19227	0	0	0	0	0	0	0	0	7830	0	0	0	0	0	0	0	0	0	0	0	0
p84	33950	158	142	14125	0	0	0	0	0	16413	6	0	0	2854	0	0	0	0	0	0	0	0	0	0	22	0	0	8	0	0	0	0	0	13	3	0	0	0	0	4	0	0	0	0	0	0	0	0	34
p85	21079	6	0	20491	0	0	0	0	0	54	73	0	0	0	378	0	0	0	0	0	0	0	2	0	20	0	0	0	0	3	0	0	0	0	0	0	0	0	0	0	0	0	48	0	0	0	0	0	0
p86	33274	0	0	77	0	0	0	0	0	8	13	16400	0	0	0	7	0	0	0	0	0	0	0	0	42	1031	2898	160	0	16	643	0	98	1066	2171	105	0	4	2063	1737	0	0	0	0	0	0	0	607	196
p87	47308	21	0	66	0	0	0	0	0	48	39736	2268	2165	0	23	0	1964	0	0	0	0	23	115	80	70	0	0	0	3	87	27	0	32	251	48	0	0	99	0	79	0	0	0	0	0	15	0	0	0
p88	7854	17	0	1492	0	0	6	0	0	12	4567	1543	0	0	191	2	0	0	0	0	0	0	0	0	0	0	0	6	0	0	0	0	0	0	0	0	0	0	0	0	0	0	0	0	0	0	0	0	0
p89	4626	2886	0	49	0	0	0	0	34	639	765	0	0	150	0	0	0	0	0	0	0	0	0	0	8	0	0	4	0	0	0	0	0	10	0	0	0	0	0	0	0	0	50	0	0	0	0	0	0
p90	24273	1222	18	22794	0	0	0	0	0	15	7	6	0	114	0	0	0	0	0	0	0	0	0	0	5	0	0	0	0	0	0	0	0	3	0	8	0	0	7	0	0	0	74	0	0	0	0	0	0
p91	2834	169	0	2635	0	0	0	0	0	8	11	3	0	0	0	0	0	0	0	0	0	0	0	0	8	0	0	0	0	0	0	0	0	0	0	0	0	0	0	0	0	0	0	0	0	0	0	0	0
p92	15651	70	0	53	0	0	0	0	0	15400	20	69	0	21	0	4	0	0	0	0	0	0	0	0	6	0	0	0	0	0	0	0	0	4	0	0	0	0	0	0	4	0	0	0	0	0	0	0	0
p93	7544	44	57	6893	0	3	0	21	0	0	12	0	0	504	10	0	0	0	0	0	0	0	0	0	0	0	0	0	0	0	0	0	0	0	0	0	0	0	0	0	0	0	0	0	0	0	0	0	0
p94	22210	0	0	23	0	0	38	0	0	21905	0	10	53	0	0	0	4	0	0	0	0	0	0	0	28	0	12	7	0	10	3	0	0	10	0	0	0	0	0	4	0	0	0	0	0	0	0	0	0
p95	32155	373	0	31646	0	0	0	0	0	46	23	0	0	0	58	0	0	0	0	0	0	0	0	0	5	0	0	0	0	0	0	0	0	0	0	0	0	0	0	0	0	0	4	0	0	0	0	0	0
p96	13881	31	0	31	0	0	0	0	0	8030	5	10	50	0	5700	0	0	0	0	0	0	0	0	0	15	0	0	0	0	0	0	0	0	0	0	4	0	0	0	0	0	0	0	0	0	0	0	0	0
p97	9471	1092	0	4778	0	0	0	0	0	3372	25	127	0	0	12	0	0	0	0	0	0	0	0	0	29	0	7	0	0	5	0	0	0	8	0	0	0	0	0	0	0	0	0	0	0	0	0	0	0
p98	34799	6	0	32609	0	0	0	0	0	1502	310	29	0	0	0	0	0	0	0	0	0	0	26	0	5	0	0	0	0	0	0	0	0	0	0	0	0	0	0	0	0	0	285	0	0	0	0	0	0
p99	12224	3	0	51	0	0	0	0	0	11925	184	18	0	0	34	0	0	0	0	0	0	0	9	0	0	0	0	0	0	0	0	0	0	0	0	0	0	0	0	0	0	0	0	0	0	0	0	0	0
p100	20495	0	0	19350	0	0	0	0	0	1022	22	6	13	0	0	0	5	0	0	0	0	0	0	0	0	0	0	3	0	0	0	0	0	0	0	0	0	0	0	0	0	0	55	0	0	0	0	0	0
p101	13208	3	0	20	0	0	26	0	0	13067	9	0	0	0	0	0	2	0	0	0	0	0	0	0	6	0	27	0	0	0	0	0	0	0	0	0	0	0	0	0	0	0	0	0	0	0	0	0	0
p102	31527	0	4	0	0	0	0	0	0	7	26576	686	1599	7	0	0	3	0	0	0	0	1954	38	34	121	0	0	0	59	186	0	0	60	14	0	13	0	30	0	26	0	0	0	0	19	0	0	8	0
p103	14300	404	0	13667	0	0	0	0	0	5	70	0	54	0	0	72	0	0	0	0	0	0	6	0	0	0	0	0	0	0	0	0	0	0	0	0	0	0	0	0	0	0	0	0	0	0	0	0	0
p104	18837	26	0	139	1	0	0	0	0	12144	41	0	0	6469	9	0	0	0	0	0	0	0	0	0	3	0	0	5	0	0	0	0	0	0	0	0	0	0	0	0	0	0	0	0	0	0	0	0	0
p105	27971	3	0	9	0	0	0	0	0	16	22974	558	296	0	0	610	1866	0	0	5	12	132	30	181	3	0	0	4	41	162	30	0	81	8	378	55	0	65	0	15	0	0	0	0	106	0	0	17	0
p106	9327	0	0	9192	0	0	0	0	0	64	21	0	0	0	0	0	0	0	0	0	23	0	0	0	11	0	0	0	0	0	0	0	0	0	0	0	0	0	0	0	0	0	8	0	0	0	0	0	0
p107	5286	87	0	4836	0	0	0	0	0	210	8	0	0	85	0	0	0	0	0	0	0	0	0	0	8	0	0	11	0	21	0	0	0	11	0	0	0	0	0	0	0	0	0	0	0	0	0	0	0
p108	22564	5	0	22300	0	0	0	0	0	245	0	0	0	0	0	0	0	0	0	0	0	0	0	0	8	0	0	0	0	0	0	0	0	0	0	0	0	0	0	0	0	0	0	0	0	0	0	0	0
p109	3635	32	0	3555	0	0	0	0	0	4	11	0	0	0	0	0	0	0	0	0	0	0	0	0	0	0	0	0	0	0	0	0	0	0	0	0	0	0	0	0	0	0	0	0	0	0	0	0	0
p110	27127	19	19	26794	0	0	0	0	0	77	30	3	0	81	0	0	0	0	0	0	0	0	0	0	10	0	0	9	0	0	0	0	0	5	0	0	0	0	0	0	0	0	6	0	0	0	0	0	0
p111	8727	3333	0	119	0	0	0	0	0	5045	42	0	17	0	0	0	4	0	0	0	0	0	0	0	0	0	0	0	0	0	0	0	0	0	0	0	0	0	3	0	0	0	161	0	0	0	0	0	0
p112	25270	61	51	24264	0	0	0	0	0	21	11	16	0	738	0	0	0	0	3	0	0	0	0	0	6	0	6	74	0	0	0	0	0	0	0	0	0	0	0	0	0	0	15	0	0	0	0	0	0
p113	7008	929	0	45	0	0	0	0	0	6032	0	2	0	0	0	0	0	0	0	0	0	0	0	0	0	0	0	0	0	0	0	0	0	0	0	0	0	0	0	0	0	0	0	0	0	0	0	0	0
p114	11856	502	21	8810	0	0	0	0	0	1830	16	0	0	226	142	0	0	0	0	0	0	0	7	0	0	0	0	0	0	0	0	0	0	0	0	0	0	0	0	0	0	0	0	0	0	0	0	0	0
p115	15538	12643	0	321	0	0	0	0	0	77	23	0	1055	348	304	5	0	0	0	0	0	0	4	0	2	0	0	0	0	0	0	0	0	0	0	0	0	0	0	0	0	0	0	0	0	0	0	0	0
p116	18380	8731	0	593	0	0	0	0	0	4175	18	10	16	4793	0	6	3	0	0	0	0	0	0	0	12	0	6	0	0	0	0	0	0	3	0	7	0	0	0	0	0	0	0	0	0	0	0	0	0
p117	6214	0	0	5	0	0	0	0	0	10	0	0	0	0	5227	0	0	0	0	0	0	0	0	0	61	679	77	0	0	0	0	0	0	5	0	13	0	0	7	0	0	0	43	0	0	0	0	0	0
p118	22476	172	149	21554	0	0	0	0	0	37	14	6	43	455	0	0	2	0	0	0	0	0	0	0	0	0	0	0	0	0	0	0	0	0	2	0	0	0	0	2	0	0	16	0	0	0	0	0	0
p119	14604	38	26	14234	0	0	0	0	0	17	13	0	0	173	6	0	0	0	0	0	0	0	0	0	39	0	9	0	0	3	0	0	0	7	0	12	0	0	0	0	0	0	0	0	0	0	0	0	0
p120	13089	52	0	9226	0	0	0	0	0	3527	0	0	15	0	27	0	0	0	0	0	0	0	0	0	40	0	0	0	0	7	0	0	0	14	0	0	0	0	0	3	0	0	133	0	0	0	0	0	0
p121	12182	28	14	11614	0	0	0	0	0	281	0	0	13	166	4	0	0	0	0	0	0	0	9	0	0	0	13	0	0	0	0	0	0	0	0	0	0	0	0	0	0	0	38	0	0	0	0	0	0
p122	33554	0	0	8	0	0	0	0	0	7	28819	2750	0	0	0	0	0	0	0	0	0	13	1874	0	6	0	0	0	0	0	0	0	0	13	0	51	0	0	0	0	0	0	0	0	0	0	0	0	0
p123	11921	2	0	11631	0	0	0	0	0	8	87	27	83	0	0	0	11	0	0	0	0	0	0	0	9	0	0	0	0	6	0	0	0	7	0	0	0	0	0	0	0	0	42	0	0	0	0	0	0
p124	16401	12	3	13812	0	0	0	0	0	2224	0	4	85	93	0	0	0	0	0	0	0	0	0	0	6	0	6	0	0	3	0	0	0	0	0	0	0	0	0	0	0	0	129	0	0	0	0	0	0
p125	39676	0	0	13	0	0	0	0	0	0	31841	3420	160	0	5	0	235	0	0	0	0	49	14	2017	42	0	0	0	0	209	0	0	21	65	672	0	0	361	0	6	0	0	0	0	29	0	232	17	0
p126	8531	0	8	0	0	0	0	0	0	3584	54	0	0	4819	0	3	0	0	0	0	0	6	0	0	17	0	0	0	0	0	0	0	0	4	0	0	0	0	0	0	0	0	0	0	0	0	0	0	0
p127	4265	0	21	0	0	0	0	0	0	3530	0	0	6	564	0	0	0	0	0	0	0	0	0	0	27	0	0	7	0	24	0	0	0	24	11	0	0	3	0	16	0	0	0	0	0	0	0	0	0
p128	43949	27	0	192	0	0	0	0	0	56	15680	307	11168	0	0	14945	0	0	0	0	0	14	1363	105	0	0	0	0	0	0	26	0	31	0	0	0	0	0	0	0	0	0	0	0	30	0	0	0	0
p129	6856	3687	0	17	0	0	0	0	0	1802	19	0	0	1021	0	0	0	0	0	0	37	0	0	0	0	0	0	7	0	0	0	0	0	0	0	0	0	0	0	0	0	0	234	0	0	0	0	0	0
p130	20008	101	0	19833	0	0	0	0	0	39	18	0	0	0	0	0	0	0	0	0	0	0	0	0	0	0	0	6	0	0	0	0	0	0	0	0	0	0	0	0	0	0	6	0	0	0	0	0	0
p131	7228	0	0	52	55	0	0	0	0	6957	0	0	0	0	0	0	0	0	0	0	0	0	0	0	0	0	0	141	0	0	0	0	0	0	0	0	0	0	0	0	0	0	0	0	0	0	0	0	0
p132	9639	0	0	9135	379	0	0	0	2	9	60	6	0	0	0	17	2	0	0	0	0	8	0	0	0	0	0	0	2	0	0	0	0	0	0	0	0	0	0	0	0	0	0	0	0	0	0	0	0
p133	4099	281	0	3024	0	0	0	0	0	538	6	0	0	0	0	0	0	0	0	0	0	0	0	0	141	0	17	3	0	10	0	0	0	7	0	0	0	0	0	0	0	0	0	0	0	0	0	0	0
p134	42041	7	0	79	0	0	0	0	0	716	30011	2809	0	65	0	0	25	0	0	0	0	0	5173	0	117	0	0	5	0	2195	0	0	0	94	71	138	0	28	0	57	0	0	0	0	7	0	0	238	0
p135	38788	89	82	38101	0	0	0	0	54	20	0	9	0	320	4	0	0	0	0	0	0	0	0	0	5	0	0	0	0	0	0	0	0	3	0	5	0	0	0	0	0	0	82	0	0	0	0	0	0
p136	12715	248	0	11085	0	0	0	0	0	0	0	16	35	0	1169	0	3	0	0	76	0	0	0	0	2	0	0	0	0	0	0	0	0	3	0	0	0	0	0	0	0	0	78	0	0	0	0	0	0
p137	19112	668	34	12067	0	0	0	0	0	5748	0	9	14	382	114	0	0	0	0	0	0	0	0	0	9	0	0	0	0	0	0	0	0	0	0	0	0	0	0	0	0	0	0	0	0	0	3	0	0
p138	29626	193	11	458	0	0	0	0	0	13610	3853	310	2517	6190	37	0	0	0	0	0	0	0	1192	0	64	0	0	0	0	22	0	0	0	41	0	146	0	10	0	15	0	0	460	0	0	0	0	31	0
p139	37774	2059	594	33465	0	0	0	0	0	76	20	13	42	1480	5	5	3	0	0	0	0	0	0	0	2	0	0	0	0	0	2	0	0	0	0	5	0	0	0	0	0	0	0	0	0	0	0	0	0
p140	24389	14	0	24054	0	0	0	0	0	37	0	0	31	0	0	0	0	0	0	0	0	0	0	0	8	0	2	0	0	7	0	0	0	0	0	0	0	0	0	2	0	0	212	0	0	0	0	0	0
p141	38	0	0	27	0	0	0	0	0	4	7	0	0	0	0	0	0	0	0	0	0	0	0	0	0	0	0	0	0	0	0	0	0	0	0	0	0	0	0	0	0	0	0	0	0	0	0	0	0
p142	39065	174	188	28002	0	0	0	0	0	7978	120	8	5	463	6	0	0	0	0	0	0	0	11	0	643	0	33	0	0	281	12	0	0	174	26	0	0	21	0	95	0	0	153	0	0	0	0	0	0
p143	17972	549	0	12587	0	0	0	0	0	4784	0	0	7	0	0	0	0	0	0	0	0	0	0	0	0	0	0	0	0	0	0	0	0	0	0	0	0	0	0	0	0	0	45	0	0	0	0	0	0
p144	31259	2240	0	486	0	0	0	0	0	17418	0	0	10665	0	28	0	0	0	0	0	0	0	124	0	41	0	3	22	0	19	0	0	0	14	0	0	0	0	0	0	0	0	0	0	0	0	0	0	0
p145	39145	0	0	12	0	0	0	0	0	461	15894	3748	16136	0	0	0	1847	0	0	0	0	195	63	0	19	0	0	0	0	95	0	0	26	85	32	242	0	10	0	62	0	0	0	0	0	0	0	0	0
p146	14407	31	25	5144	0	0	0	0	29	8620	7	0	0	551	0	0	0	0	0	0	0	0	0	0	0	0	0	0	0	0	0	0	0	0	0	0	0	0	0	0	0	0	0	0	0	0	0	0	0
p147	43831	0	0	0	0	0	0	0	0	218	733	631	31611	5872	0	0	0	0	0	0	0	0	0	0	1116	0	1112	36	0	1919	0	0	0	174	0	4	0	0	0	0	0	0	0	0	0	0	0	0	15
p148	27809	92	0	20	0	0	0	0	0	22511	132	26	12	4944	0	0	6	0	0	0	0	12	13	0	7	0	0	8	3	0	0	0	4	5	0	3	0	0	0	0	0	0	0	0	0	0	0	0	0
p149	18262	596	0	15858	0	0	0	0	0	26	74	0	0	30	0	0	0	0	0	0	0	0	0	0	609	0	18	4	0	74	9	26	0	128	0	317	0	0	0	114	0	0	39	0	0	0	0	3	0
p150	204	0	1	0	4	0	0	0	0	59	25	0	0	106	3	6	0	0	0	0	0	0	0	0	0	0	0	0	0	0	0	0	0	0	0	0	0	0	0	0	0	0	0	0	0	0	0	0	0
p151	26266	189	298	17850	0	0	0	0	0	5684	0	0	0	1245	0	0	0	0	0	0	0	0	2	0	152	0	0	12	0	48	4	0	0	45	18	125	0	0	0	26	0	0	0	0	0	0	0	0	0
p152	37821	1	0	37637	0	0	0	0	0	52	17	0	0	0	0	0	2	0	0	0	0	0	0	0	9	0	3	19	0	0	10	0	0	5	0	0	7	0	0	0	0	0	32	0	0	0	0	0	0
p153	26523	110	0	25624	0	0	0	0	0	519	0	0	0	0	0	0	0	0	0	0	0	0	0	0	6	0	0	13	0	8	0	0	0	0	0	0	0	0	0	0	0	0	36	0	0	0	0	0	0
p154	37825	134	216	33780	0	0	0	0	55	1369	1	20	189	1694	0	0	27	0	0	0	0	0	0	3	12	0	4	13	23	0	0	0	0	2	0	0	0	0	0	16	7	0	197	0	0	0	0	0	13
p155	22512	0	0	20	0	0	0	0	0	1101	13365	857	40	0	0	4028	138	3	0	0	0	1985	134	84	7	0	0	4	68	10	0	0	31	5	13	0	0	66	0	0	0	0	0	0	21	2	17	33	0
p156	45108	0	0	130	0	0	0	0	0	3192	11295	4090	3647	0	0	15421	276	0	0	0	0	804	200	1288	3	0	0	0	155	61	72	0	122	310	2	0	0	671	0	307	0	0	0	0	113	0	2586	84	0
p157	28138	54	0	27306	0	0	0	0	0	291	49	91	92	0	0	3	29	0	74	0	0	0	10	0	7	0	0	2	0	0	4	0	0	0	0	0	0	0	0	2	0	0	112	0	0	0	0	0	0
p158	52630	215	2	20	0	0	0	0	0	30572	82	32	0	21346	0	0	0	0	10	0	0	0	13	0	8	0	6	34	0	6	0	3	0	0	0	0	0	0	0	0	0	0	0	0	0	0	0	0	0
p159	45576	12	0	45219	0	0	0	0	0	16	36	8	0	0	247	0	0	0	0	0	0	0	0	0	16	0	0	5	0	0	0	0	0	0	0	3	0	0	0	0	0	0	0	0	0	0	0	0	0
p160	3716	11	0	3674	0	0	0	0	0	21	4	0	0	0	0	0	0	0	0	0	0	0	0	0	0	0	0	0	0	0	0	0	0	0	0	0	0	0	0	0	0	0	0	0	0	0	0	0	0
p161	39377	3	0	137	0	0	0	0	0	295	1335	8516	23750	0	13	7	2399	0	3	0	0	782	103	70	0	0	0	0	58	0	8	0	124	0	35	0	0	0	0	150	0	0	0	0	33	0	1501	21	0
p162	41410	12	0	100	0	0	0	0	0	41020	225	0	1	0	0	0	0	0	0	0	0	0	0	0	0	0	0	0	0	0	0	0	0	0	0	0	0	0	0	0	0	0	0	0	0	0	0	0	0
p163	65316	3248	0	61557	0	0	0	0	0	4	22	39	214	0	3	0	9	0	0	0	0	0	0	0	6	0	0	0	5	0	17	0	0	0	0	0	0	0	0	14	0	0	173	0	0	0	0	0	0
p164	39005	3	0	68	0	0	0	0	0	23745	470	937	11097	0	0	950	7	0	285	0	0	561	304	26	24	0	0	0	23	13	0	0	29	9	0	0	0	226	0	7	0	0	0	0	0	0	27	0	0
p165	38742	339	0	38328	0	0	0	0	19	0	0	0	0	0	0	0	0	0	0	0	0	0	0	0	0	0	0	0	0	0	0	0	0	0	0	0	0	2	0	0	0	0	0	0	0	0	0	0	0
p166	39688	0	0	8	0	0	0	0	0	2232	24147	374	88	0	0	5581	317	0	0	0	0	1437	63	499	0	0	0	0	151	391	143	0	128	25	143	0	0	553	0	125	0	0	0	0	74	11	148	0	0
p167	27469	0	0	26	0	0	0	0	0	27402	16	0	16	0	7	0	0	0	0	0	0	0	0	0	0	0	0	0	0	0	0	0	0	0	0	0	0	0	0	0	0	0	0	0	0	0	0	0	0
p168	47489	56	0	45263	0	0	0	0	0	45	86	6	91	0	5	0	0	0	7	0	0	0	0	17	148	0	30	14	0	203	62	0	0	170	21	68	0	14	0	238	0	0	34	0	10	46	0	10	0
p169	23139	0	0	30	0	0	0	0	0	503	18903	1058	1307	0	0	11	0	0	0	0	0	307	554	0	0	0	0	0	256	12	0	0	36	0	0	34	0	0	0	55	0	0	0	0	0	0	0	31	0
p170	45406	0	0	44284	0	0	0	0	0	20	5	0	0	0	0	0	0	0	0	0	0	0	0	0	102	0	0	115	0	60	10	0	0	34	10	0	0	0	0	24	0	0	188	0	0	0	0	0	0
p171	23220	39	33	22638	0	0	3	0	0	0	19	0	10	472	0	0	0	0	0	0	0	0	0	0	0	0	0	0	0	0	0	0	0	0	0	0	0	0	0	0	0	0	0	0	0	0	0	0	0
p172	35565	0	0	0	0	0	0	0	0	35499	29	3	0	5	0	0	0	0	0	0	0	0	3	0	6	0	0	9	0	0	0	0	0	0	0	0	0	0	0	0	0	0	0	0	0	0	0	0	0
p173	47127	0	0	5	0	0	0	0	0	13251	24330	594	4558	0	0	5	7	0	0	0	0	2522	1043	80	0	0	0	0	3	0	6	0	352	3	0	0	0	126	0	12	0	0	0	0	0	0	0	0	0
p174	30535	61	10	477	0	0	0	0	0	14864	3079	2111	2706	2041	6	0	0	0	0	0	0	0	0	0	291	0	0	0	0	1359	0	0	0	7	96	120	0	30	0	1496	0	0	124	0	0	0	0	329	0
p175	31	0	0	0	9	0	0	0	0	11	0	0	0	11	0	0	0	0	0	0	0	0	0	0	0	0	0	0	0	0	0	0	0	0	0	0	0	0	0	0	0	0	0	0	0	0	0	0	0
p176	452	0	0	3	0	0	0	0	0	369	0	6	33	0	0	14	2	0	21	0	0	0	0	0	0	0	0	0	0	0	0	0	4	0	0	0	0	0	0	0	0	0	0	0	0	0	0	0	0
p177	19861	67	0	3	0	0	0	0	0	5629	6	0	0	14149	0	0	0	0	0	0	3	0	0	0	2	0	0	0	0	0	0	0	0	0	0	0	0	0	0	0	0	0	0	0	0	0	0	0	0
p178	70694	2	0	67585	0	0	0	0	0	367	380	47	17	0	976	2	0	0	0	0	0	4	16	0	234	0	49	65	0	26	0	0	0	67	0	137	0	3	0	12	0	0	15	0	0	0	0	0	0
p179	53702	7153	0	40027	0	0	0	0	0	2356	588	2	0	0	0	0	3	0	0	0	0	0	0	3	16	0	17	0	0	0	0	0	0	0	0	0	0	0	0	0	0	0	0	0	0	0	0	0	1326
p180	38817	34	28	11503	26864	0	0	0	0	9	4	0	0	340	0	0	0	0	0	0	0	0	0	0	3	0	0	0	0	0	4	0	0	0	0	0	0	0	0	4	0	0	0	0	0	0	0	0	0
p181	23647	75	1	30	0	0	0	0	0	11610	318	5	0	11252	0	0	0	0	0	0	0	0	0	0	22	0	0	0	0	0	0	0	0	16	0	0	0	0	0	0	0	0	281	0	0	0	0	0	0
p182	534	0	0	7	0	0	0	0	0	276	9	0	0	0	0	0	0	0	0	0	0	0	0	0	57	0	8	0	0	19	0	0	0	0	0	0	0	0	0	0	0	0	0	0	0	0	0	3	0
p183	25867	0	0	25752	0	0	0	0	0	3	3	0	0	0	0	0	0	0	0	2	0	0	0	0	10	0	6	0	0	0	0	0	0	0	0	0	0	0	0	3	0	0	0	0	0	0	0	0	52
p184	28404	0	0	17	0	0	0	0	0	2532	7811	190	9178	0	0	494	415	67	2150	0	0	1256	78	651	121	0	0	3	177	37	0	0	78	55	249	88	2	564	0	340	43	0	0	0	156	32	99	148	0
p185	44184	10	0	43225	0	0	0	0	0	483	320	6	0	0	0	24	7	0	0	0	0	12	0	4	0	0	0	0	0	0	0	0	6	0	0	0	0	0	0	0	0	0	80	0	0	0	0	0	0
p186	31150	37	0	29241	0	0	0	0	0	1040	0	14	25	0	0	4	2	0	3	0	0	0	0	0	36	0	42	21	0	23	10	0	0	21	5	0	0	0	0	7	0	0	7	0	0	0	0	0	10
p187	49094	235	0	47472	21	0	0	0	19	66	0	0	29	162	98	14	0	0	0	0	0	0	5	0	422	0	0	0	0	48	0	0	0	106	0	0	0	0	0	83	0	0	0	0	0	0	0	0	0
p188	43987	94	84	37473	0	0	0	0	0	290	0	17	116	963	2057	0	0	0	0	0	0	0	0	0	1273	0	38	2	0	111	15	61	0	383	8	125	0	0	0	116	0	105	21	0	0	0	0	0	0
p189	20819	0	0	20644	0	0	0	0	0	8	13	6	44	0	17	0	0	0	0	0	0	0	0	0	11	0	0	0	0	0	0	0	0	0	0	61	0	0	0	0	0	0	0	0	0	0	0	0	0
p190	33060	13	569	61	0	0	0	0	0	23	488	9932	21933	0	0	0	0	0	0	0	0	0	3	0	9	0	0	0	0	0	0	0	0	3	0	0	0	0	0	0	0	0	0	0	0	0	0	0	0
p191	29737	2014	0	462	0	0	0	0	0	20120	0	0	15	6182	275	0	2	0	0	0	0	0	0	0	104	0	0	45	0	28	0	0	0	7	0	0	0	0	0	0	0	0	0	0	0	0	0	0	0
p192	59389	208	180	58172	0	0	72	0	0	93	76	7	0	484	0	0	0	0	0	0	0	0	0	0	20	0	5	5	0	0	0	0	0	0	0	7	0	0	0	0	0	0	30	0	0	0	0	0	0
p193	5269	295	0	4758	0	0	0	0	0	9	0	0	4	0	7	0	0	0	0	0	0	0	0	0	71	0	7	4	0	12	0	0	0	4	0	17	0	0	0	4	0	0	31	0	0	0	0	0	0
p194	2528	2	1	66	0	0	0	0	0	113	7	0	0	1023	0	0	0	0	0	0	0	0	0	0	903	0	35	0	0	28	31	0	0	15	20	0	0	17	0	28	0	0	0	0	0	0	0	0	0
p195	37694	1886	0	35365	0	0	0	0	146	0	35	2	0	1	0	0	0	0	0	0	0	0	0	0	7	0	0	0	0	0	0	0	0	7	0	16	0	0	0	0	0	0	194	0	0	0	0	0	9
p196	24011	35	24	21713	0	0	0	0	0	60	0	0	13	491	6	0	0	0	0	0	0	0	0	0	570	0	133	0	0	130	0	0	0	163	63	4	0	10	0	16	0	0	0	0	0	0	0	0	0
p197	15433	0	0	9	0	0	0	0	0	14766	80	0	209	0	0	0	0	0	0	0	0	0	0	0	0	0	4	0	0	0	0	0	0	0	0	0	0	0	0	0	0	0	0	0	0	0	0	15	0
p198	38306	11	4	28368	0	0	0	0	0	8999	8	0	0	150	79	0	0	0	0	0	0	0	0	0	8	0	0	20	0	14	0	0	0	0	0	0	0	0	0	0	0	0	560	0	0	0	0	0	0
p199	15332	0	0	4	0	0	233	0	0	0	61	9963	0	0	4729	0	0	0	0	0	0	0	119	0	9	0	4	0	0	0	0	0	0	0	5	3	0	0	0	0	0	0	69	0	0	0	0	0	0
p200	17913	56	65	16507	0	0	0	0	0	149	0	0	0	1057	0	0	0	0	0	0	0	0	0	0	5	0	0	0	0	5	0	0	0	2	0	0	0	0	0	0	0	0	67	0	0	0	0	0	0
p201	29426	153	154	26911	0	0	0	0	0	331	11	0	0	1349	7	0	0	0	0	0	0	0	0	0	101	0	6	4	0	59	0	0	0	14	3	0	0	0	0	12	0	10	0	0	0	0	0	0	0
p202	25652	57	0	25357	0	0	0	0	0	60	24	10	0	0	24	5	0	0	0	0	0	0	0	0	0	0	0	0	0	0	0	0	0	0	0	0	0	0	0	0	0	0	22	0	0	0	0	0	0
p203	32182	11	0	309	0	0	0	0	0	8914	10416	559	4299	0	0	4665	124	9	82	0	0	609	315	191	5	0	0	0	15	4	0	0	45	14	13	6	0	1139	0	23	258	0	0	0	0	4	11	14	0
p204	44040	0	0	5	0	0	0	0	0	14627	1003	8395	7204	0	0	0	2903	0	8008	0	0	379	764	50	0	0	0	0	148	0	2	0	242	0	42	0	0	142	0	68	0	0	0	0	0	0	0	24	0
p205	21805	666	0	20635	0	0	0	0	0	89	0	4	19	0	0	0	0	0	0	0	0	0	0	0	60	0	4	0	0	65	3	0	0	13	8	0	0	0	0	16	0	0	76	0	0	0	0	0	0
p206	20028	0	9	0	0	4	0	0	0	14	13860	912	254	4110	0	0	0	0	0	9	0	0	467	0	0	0	0	0	0	0	0	0	0	0	0	0	0	0	0	0	0	0	74	0	0	0	0	0	0
p207	18298	0	0	35	0	0	0	0	0	14614	955	265	1509	0	0	0	0	0	0	23	0	247	42	0	13	0	6	11	0	3	0	0	0	0	0	0	0	0	5	0	0	0	0	0	0	0	0	0	420
p208	15116	4	0	15	0	0	0	0	0	15047	0	0	0	0	0	0	0	0	0	0	0	0	0	0	11	0	0	25	0	0	0	0	0	0	0	0	0	0	0	0	0	0	0	0	0	0	0	0	0
p209	28424	1437	0	26047	0	0	0	0	0	17	0	0	0	3	0	0	0	0	0	0	0	0	0	0	176	0	0	31	0	57	0	0	0	58	6	0	0	2	0	18	0	0	0	0	0	0	0	0	0
p210	7644	409	0	7129	0	0	0	0	0	41	8	0	0	0	0	0	0	0	0	0	0	0	0	0	0	0	0	0	0	0	0	0	0	0	0	0	0	0	0	0	0	0	57	0	0	0	0	0	0
p211	18048	0	0	17872	0	0	0	0	0	23	17	3	62	0	0	9	0	0	4	0	0	0	0	0	11	0	3	10	0	0	0	0	0	8	0	4	0	0	0	0	9	0	0	0	0	0	0	0	0
p212	18847	96	0	18598	0	0	0	0	0	63	11	0	0	0	0	2	0	0	0	0	0	0	0	0	2	0	0	0	0	0	0	0	0	0	0	0	0	0	0	0	0	0	39	0	0	0	0	0	0
p213	22326	0	0	21368	0	0	0	0	0	609	91	9	0	0	0	3	0	0	0	0	0	0	0	0	58	0	0	0	0	4	3	0	0	16	0	0	0	0	0	0	0	0	0	0	0	0	0	0	0
p214	37819	6	0	206	0	0	0	0	0	9194	1675	16178	4467	0	8	0	710	0	4240	0	0	391	152	56	0	0	0	0	0	0	0	0	77	0	0	0	0	401	0	51	0	0	0	0	0	0	0	0	0
p215	21232	0	0	21093	0	0	0	0	0	108	0	6	17	0	0	0	0	0	0	0	0	0	0	0	6	0	0	0	2	0	0	0	0	0	0	0	0	0	0	0	0	0	0	0	0	0	0	0	0
p216	8988	6423	0	62	0	0	0	0	0	2390	10	15	22	0	0	11	0	0	2	0	0	0	0	0	3	0	0	0	0	0	0	0	0	0	2	0	0	0	0	0	0	0	42	0	0	0	0	0	0
p217	35205	5	0	112	0	0	0	0	0	294	8804	7001	12068	135	15	3	0	0	0	0	0	5	6	0	248	0	0	0	0	86	0	0	0	163	11	4646	0	0	0	142	0	0	0	0	47	0	0	78	0
p218	25679	247	0	551	0	0	0	0	0	21980	64	9	27	0	2435	35	0	0	5	0	0	4	16	0	68	0	0	15	0	0	0	0	0	19	0	6	0	0	0	0	0	0	0	0	0	0	0	0	0
p219	22323	0	0	22129	0	0	0	0	0	55	28	6	14	0	0	26	0	0	0	0	0	7	3	0	7	0	0	0	0	0	0	0	0	0	0	0	0	0	0	4	11	0	0	0	0	0	0	0	0
p220	27835	308	0	37	0	0	0	0	0	22388	0	5	43	0	5027	8	0	0	0	0	0	0	0	0	0	0	0	0	0	7	0	0	0	0	0	0	0	0	0	0	0	0	0	0	0	0	0	0	0
p221	4996	0	0	16	0	0	0	0	0	4909	11	7	50	0	0	0	0	0	0	0	0	0	0	0	3	0	0	0	0	0	0	0	0	0	0	0	0	0	0	0	0	0	0	0	0	0	0	0	0
p222	28824	3	0	27	0	0	0	0	0	3868	6841	508	16665	0	0	0	165	0	0	0	0	298	28	65	7	0	0	0	0	6	0	0	21	0	0	0	0	294	0	10	0	0	0	0	0	0	8	5	0
p223	17750	0	0	17003	0	0	0	0	0	68	375	56	136	0	48	0	6	0	0	0	0	0	0	23	0	0	0	0	0	0	0	0	0	0	11	0	0	0	0	0	0	0	14	0	0	0	0	0	0
p224	15257	0	0	14388	0	0	0	0	0	792	4	4	0	0	0	0	0	0	0	0	0	0	0	0	11	0	5	0	0	0	0	0	0	5	0	0	0	0	0	0	0	0	12	0	0	0	0	0	0
p225	6268	0	0	6251	0	0	0	0	0	14	0	3	0	0	0	0	0	0	0	0	0	0	0	0	0	0	0	0	0	0	0	0	0	0	0	0	0	0	0	0	0	0	0	0	0	0	0	0	0
p226	40444	509	0	402	0	0	0	0	0	29598	5387	93	3490	0	16	0	0	0	0	0	0	0	867	0	0	0	0	0	0	0	0	0	0	0	0	0	0	0	0	0	0	0	62	0	0	0	0	0	0
p227	7389	0	0	7364	0	0	0	0	0	10	0	0	0	0	0	0	0	0	0	0	0	0	0	0	11	0	0	0	0	0	0	0	0	0	0	4	0	0	0	0	0	0	0	0	0	0	0	0	0
p228	32835	0	0	413	0	0	0	0	0	9435	3603	1693	2613	0	0	9146	186	18	653	0	0	1856	180	81	4	0	0	0	21	8	0	0	166	15	112	0	0	43	0	0	2136	0	0	0	0	7	12	17	0
p229	35989	0	0	25	0	0	0	0	0	33	27869	480	376	0	0	1686	638	0	4	0	0	1468	71	341	5	0	0	0	98	0	15	0	538	22	105	0	0	159	0	29	0	0	0	0	150	0	0	81	0
p230	10688	315	3	9854	0	0	0	0	0	18	53	0	0	123	4	0	4	0	0	0	0	0	0	0	29	0	7	0	2	35	12	0	0	13	0	9	0	0	0	13	0	0	0	0	0	0	0	0	0
p231	26290	0	0	75	0	0	0	0	0	246	16292	469	217	0	0	14	1986	634	5	0	0	633	39	178	0	0	0	0	368	0	3680	0	18	6	23	400	0	109	0	262	0	0	0	0	22	0	0	0	0
p232	51858	74	0	51090	0	0	0	0	0	110	102	2	0	0	0	0	0	0	0	0	0	0	0	0	14	0	0	42	0	0	0	0	0	5	0	8	0	0	0	0	0	0	292	0	46	0	0	0	6
p233	54170	139	133	51966	0	0	0	0	0	150	8	2	0	931	0	0	0	0	0	0	0	0	0	0	66	0	28	16	0	0	0	0	0	15	0	18	0	0	0	0	0	13	170	0	0	0	0	0	0
p234	65005	0	5	0	0	0	0	0	0	2528	4439	3973	35846	7	0	0	3666	250	0	0	0	1370	157	637	10	0	7	0	4597	104	0	0	478	10	70	686	0	137	0	2486	2103	0	0	0	175	0	0	142	0
p235	44623	2	0	217	0	0	0	0	0	14854	24627	3043	0	0	6	0	0	0	0	0	0	259	848	43	3	0	0	0	0	58	15	0	0	2	0	544	0	0	0	0	0	0	0	0	72	0	0	0	0
p236	32530	1522	19	29781	0	0	0	0	0	46	101	0	39	165	0	3	0	0	0	0	0	0	0	0	200	0	19	30	0	65	0	0	0	67	24	139	0	22	0	28	0	0	0	0	0	0	0	0	0
p237	47083	1957	0	43616	0	0	0	0	0	15	130	42	0	0	0	16	12	0	14	0	0	20	0	5	283	0	15	47	0	34	3	0	0	90	17	245	0	28	0	89	0	0	0	0	0	0	0	0	0
p238	56535	18	0	161	0	0	0	0	0	1315	45630	4044	1489	0	0	0	0	0	0	0	0	518	1227	0	21	0	4	0	0	0	0	0	0	0	9	65	0	0	0	32	0	0	0	0	0	0	0	0	0
p239	54922	0	0	31	0	0	0	0	0	1176	20481	6473	14649	0	0	6077	2264	119	0	0	0	598	182	0	0	0	0	0	1126	75	5	0	116	0	27	203	0	146	0	129	0	0	0	13	727	0	0	14	0
p240	50242	3	0	33734	16387	0	0	0	0	0	3	0	0	0	0	0	0	0	0	0	0	0	0	0	0	0	0	0	0	0	0	0	0	0	0	0	0	0	5	0	0	0	107	0	0	0	0	0	0
p241	55068	127	146	53391	0	0	0	0	0	27	0	0	11	1108	0	0	0	0	0	0	0	0	0	0	64	0	0	7	0	4	0	0	0	8	0	0	0	0	0	0	0	0	27	0	0	0	0	0	0
p242	49558	4	0	328	0	0	0	0	0	5977	852	6492	21369	0	0	8502	617	27	1763	0	0	492	284	577	0	0	0	0	96	0	0	0	306	0	0	0	0	507	0	0	0	0	0	0	48	24	189	121	0
p243	30454	0	0	62	0	0	0	0	0	2303	2892	4745	16992	0	6	0	573	92	0	0	0	894	58	56	0	0	0	3	0	52	23	0	508	43	15	259	0	279	0	255	0	0	0	0	169	37	0	37	0
p244	73960	11	0	66	0	0	0	0	0	26182	8382	2755	29937	0	107	1571	85	9	130	0	0	251	574	71	156	0	227	1	883	165	0	0	160	114	0	52	0	610	0	36	0	0	0	0	28	8	10	296	0
p245	60672	63	52	56945	0	0	0	0	82	81	77	0	125	480	334	3	0	0	0	0	0	0	18	0	777	0	0	4	35	349	58	0	0	4	119	411	0	7	0	85	0	0	105	0	0	0	0	0	0
p246	68120	0	0	66870	0	0	0	0	0	35	0	36	0	0	439	5	0	0	0	0	0	0	2	0	225	0	47	0	0	143	0	0	0	44	6	33	0	0	0	6	0	0	0	0	0	0	0	0	0
p247	51674	964	0	50317	0	0	0	0	0	60	0	5	12	0	12	4	4	0	0	0	0	0	0	0	15	0	0	3	0	3	0	0	0	7	0	6	0	0	0	0	0	0	97	0	0	0	0	0	0
p248	47445	129	125	45110	0	0	0	0	0	685	11	5	225	1118	0	0	0	0	0	0	0	0	0	0	3	0	0	4	0	0	0	0	0	2	0	0	0	0	0	0	0	0	16	0	0	0	0	2	0
p249	13082	0	0	12818	0	0	0	0	0	47	0	5	41	0	0	0	0	0	0	0	0	0	0	0	30	0	0	0	0	16	0	0	0	7	0	7	0	0	3	0	0	0	33	0	0	0	0	0	0
p250	20820	7	0	331	0	0	0	0	0	18119	0	0	1247	0	0	0	0	0	0	0	0	0	0	0	442	0	304	0	0	72	0	0	0	68	0	15	0	0	0	9	0	0	0	0	0	0	0	0	0
p251	17115	2123	0	12	0	0	0	0	0	13832	108	0	25	0	0	0	0	0	0	37	0	0	0	0	204	0	189	8	0	13	0	30	0	18	12	44	0	0	0	8	0	0	0	0	0	0	0	0	0
p252	14556	49	35	9459	0	0	0	0	0	3934	31	3	0	1020	0	0	0	0	5	0	0	0	0	0	3	0	0	12	0	0	0	0	0	0	0	0	0	0	0	0	0	0	0	0	0	0	0	0	0
p253	19010	0	0	11	0	0	0	0	0	18995	0	0	0	0	0	0	0	0	0	0	0	0	0	0	0	0	0	0	0	0	0	0	0	0	0	0	0	0	0	0	0	0	0	0	0	0	0	0	0
p254	2124	0	0	1870	0	0	0	0	0	104	106	0	19	0	0	0	4	0	0	0	0	0	0	0	10	0	0	6	0	2	0	0	0	0	0	0	0	0	0	0	0	0	0	0	0	0	0	0	0
p255	17979	0	0	58	0	0	0	0	0	0	14546	1160	702	0	0	2	919	39	0	0	0	121	145	27	0	0	0	0	0	19	23	0	45	0	27	0	0	77	0	37	0	0	0	0	0	0	0	28	0
p256	18818	493	54	12635	0	0	0	0	0	4402	30	13	0	975	91	0	0	0	0	0	0	0	0	0	4	0	8	3	0	0	0	0	0	0	3	0	0	0	0	0	0	0	0	0	0	0	0	0	0
p257	10916	26	19	8653	0	0	0	0	0	5	25	0	2	591	0	4	2	0	0	3	0	0	0	0	50	0	36	7	0	19	0	0	0	44	0	0	0	0	0	47	0	0	0	0	0	0	0	0	617
p258	2829	1	0	2678	0	0	0	0	0	78	0	0	0	32	0	0	0	0	0	0	0	0	0	0	8	0	0	0	0	0	0	0	0	0	0	4	0	0	0	0	0	0	18	0	0	0	0	0	0
p259	19956	4	0	22	0	0	0	0	0	19846	28	7	18	0	0	0	0	0	0	0	0	5	0	0	4	0	0	0	2	0	0	0	0	0	0	0	0	0	0	0	2	0	0	0	0	0	0	0	0
p260	360	14	0	313	0	0	0	0	0	24	0	0	6	0	0	3	0	0	0	0	0	0	0	0	0	0	0	0	0	0	0	0	0	0	0	0	0	0	0	0	0	0	0	0	0	0	0	0	0
p261	16993	846	0	16073	0	0	0	0	0	42	0	0	9	0	0	0	0	0	0	0	0	0	0	0	0	0	0	0	0	0	0	0	0	2	0	3	0	0	0	0	0	0	4	0	0	0	0	0	0
p262	10142	688	0	7475	0	0	0	0	0	118	868	0	5	8	74	0	2	0	0	0	0	0	0	11	323	0	10	3	0	60	0	0	0	16	3	24	0	4	0	30	0	0	176	0	15	0	0	12	0
p263	25635	5	0	128	0	0	0	0	0	1077	5475	9	18729	0	0	0	0	0	0	0	0	158	4	0	0	0	0	0	0	0	0	0	0	0	0	0	0	0	0	0	0	0	0	0	0	0	0	0	0
p264	18633	0	0	10170	0	0	0	0	0	1351	80	16	18	0	11	11	3	0	0	0	0	0	0	0	89	0	71	0	0	160	0	0	0	64	0	0	0	0	0	46	0	0	0	5724	3	0	0	0	0
p265	16907	0	0	16870	0	0	0	0	0	7	0	0	0	0	0	0	0	0	0	0	0	0	0	0	0	0	0	0	0	0	0	0	0	0	0	0	0	0	0	0	0	0	0	0	0	0	0	0	0
p266	13516	410	0	418	0	0	0	0	0	11646	0	8	34	943	0	0	0	0	0	0	0	4	0	2	9	0	0	0	0	0	0	0	0	0	0	0	0	0	0	5	0	0	0	0	0	0	0	0	0
p267	42819	9	0	528	0	0	0	0	0	41804	255	24	68	0	0	7	3	0	2	0	0	41	43	4	14	0	0	0	0	4	0	0	0	0	0	0	0	0	0	0	0	0	0	0	0	0	0	0	0
p268	24672	40	0	178	0	0	0	0	0	339	6107	4291	60	0	13478	32	0	0	11	0	0	0	0	0	12	0	22	12	0	0	0	0	0	8	0	0	0	0	0	0	0	0	0	0	0	0	0	0	0
p269	13206	579	0	11395	0	0	0	0	28	39	24	0	0	1091	0	8	0	0	0	0	0	0	0	0	0	0	0	0	0	0	0	0	0	0	0	0	0	0	0	0	0	0	40	0	0	0	0	0	0
p270	17873	20	27	17584	0	0	0	0	0	30	0	2	15	163	0	0	0	0	0	0	0	0	2	0	0	0	0	0	0	0	0	0	0	0	0	0	0	0	0	0	0	0	28	0	0	0	0	0	0
p271	22312	80	45	20099	0	0	0	0	0	7	0	9	27	1467	241	0	0	0	0	0	0	0	3	0	50	0	0	0	0	25	0	0	0	26	9	0	0	0	0	23	0	0	17	0	0	0	0	0	0
p272	35942	14	22	35209	0	0	0	0	0	218	25	0	0	92	9	0	0	0	0	0	0	0	0	0	5	0	0	9	0	0	0	0	0	0	0	0	0	0	0	0	0	0	34	0	0	0	0	0	0
p273	16087	28	33	15614	0	0	0	0	0	50	7	0	0	312	22	0	0	0	0	0	0	0	0	0	0	0	0	0	0	0	0	0	0	0	0	0	0	0	0	0	0	0	10	0	0	0	0	0	0
p274	664	84	0	367	0	0	0	0	0	70	9	18	110	0	0	0	4	0	0	0	0	0	0	0	0	0	0	0	0	0	0	0	0	0	0	0	0	0	0	0	0	0	0	0	0	0	0	0	0
p275	26434	243	0	25784	15	0	0	0	4	14	72	10	0	222	25	0	0	0	0	0	0	0	0	3	5	0	0	0	0	0	0	0	0	0	3	0	0	0	0	0	0	0	0	0	0	0	0	0	0
p276	19455	0	0	22	0	0	0	0	0	5	0	0	0	0	0	0	0	0	0	0	0	0	0	0	0	18465	28	0	0	0	0	0	0	0	0	43	0	0	2	0	0	0	0	0	0	0	0	0	0
p277	36346	0	0	8	0	0	0	0	0	520	8094	1647	8259	0	0	4377	1917	0	9579	0	0	319	68	146	3	0	0	0	10	0	0	0	641	0	2	0	0	246	0	10	0	0	0	0	14	0	438	25	0
p278	4037	1626	0	36	0	0	0	0	0	2298	0	0	13	0	0	0	0	0	0	0	0	0	0	0	0	0	0	0	0	0	0	0	0	0	0	0	0	0	0	0	0	0	64	0	0	0	0	0	0
p279	20037	47	0	1838	0	0	0	0	99	373	12678	0	4314	0	140	0	0	0	0	0	0	0	0	0	0	0	0	0	0	0	0	0	0	0	0	0	0	0	0	0	0	0	142	0	0	0	0	0	0
p280	2982	103	0	2805	0	0	0	0	0	0	0	0	0	0	24	0	0	0	0	0	10	0	0	0	10	0	0	16	0	0	0	0	0	4	0	0	0	0	0	0	0	0	0	0	0	0	0	0	0
p281	17023	542	0	16333	0	0	0	0	0	51	0	0	0	0	0	0	0	0	0	0	0	0	0	0	24	0	0	34	0	0	0	0	0	11	0	0	10	0	0	0	0	0	0	0	0	0	0	0	0
p282	21540	8	0	26	0	0	0	0	0	4	0	0	0	0	17849	0	0	0	0	109	0	0	0	0	197	0	829	854	0	113	10	0	0	216	180	0	0	9	0	31	0	0	0	0	0	0	0	0	0
p283	37762	0	0	55	0	0	0	0	0	1963	19987	1252	864	0	0	9684	709	22	0	0	0	222	127	1129	0	0	0	6	193	0	0	0	399	5	0	0	2	184	0	0	0	0	0	0	177	14	295	102	0
p284	19868	38	0	68	0	0	0	0	0	10047	0	0	9	9545	0	0	0	0	0	0	0	0	0	0	0	0	0	0	0	0	0	0	0	0	0	0	0	0	0	0	0	0	161	0	0	0	0	0	0
p285	14141	0	0	17	0	0	0	0	0	14109	8	0	0	0	0	0	0	0	0	0	0	0	0	0	7	0	0	0	0	0	0	0	0	0	0	0	0	0	0	0	0	0	0	0	0	0	0	0	0
p286	15292	5	0	15246	0	0	0	0	0	10	0	13	5	0	0	0	0	0	0	0	0	0	0	0	0	0	0	0	0	0	0	0	0	0	0	0	0	0	0	0	0	0	13	0	0	0	0	0	0
p287	4048	169	0	3734	0	0	0	0	0	49	19	16	17	0	0	0	0	0	0	0	0	3	2	0	27	0	0	0	0	0	0	0	0	0	0	0	0	0	0	0	0	0	0	0	0	0	0	9	0
p288	16038	783	0	15070	0	0	3	0	0	16	6	0	27	0	116	0	0	0	0	0	0	0	0	0	0	0	0	0	0	0	0	0	0	0	0	0	0	0	0	0	0	0	0	0	0	0	0	0	0
p289	35826	1806	0	33801	0	0	0	0	0	42	83	23	34	0	21	0	0	0	0	0	0	0	0	0	0	0	0	0	0	0	0	0	0	0	0	0	0	0	0	0	0	0	0	0	0	0	0	0	0
p290	22173	0	0	57	0	0	0	0	0	216	123	17856	1164	0	0	0	67	0	847	0	0	173	0	787	49	0	0	0	108	25	0	0	17	0	0	15	0	171	0	46	0	0	0	0	250	0	0	50	0
p291	12281	30	2	11769	0	0	0	0	0	6	0	6	22	372	70	0	0	0	0	0	0	0	0	0	4	0	0	0	0	0	0	0	0	0	0	0	0	0	0	0	0	0	0	0	0	0	0	0	0
p292	39558	96	1	120	0	0	0	0	0	37108	18	63	337	1644	0	0	17	0	0	0	0	5	0	0	11	0	0	0	2	0	21	0	0	0	13	0	0	0	0	21	0	0	64	0	0	0	0	0	0
p293	53600	15	0	53321	0	0	0	0	0	73	0	10	35	0	86	3	0	0	0	0	0	0	0	0	12	0	0	0	0	7	0	0	0	5	0	0	0	0	0	0	0	0	26	0	0	0	0	0	0
p294	20768	64	0	157	0	0	0	0	85	11982	9	7	0	7783	45	0	0	0	0	0	0	0	0	0	11	0	0	11	0	11	0	0	0	9	0	3	0	0	0	0	0	0	147	0	0	0	0	0	0
[truncated: 278 more columns]
