# Supplementary material for: The interrelation between microbial immunoglobulin coating, vaginal microbiota, ethnicity, and preterm birth
Source: Microbiome. 2024 May 28;12:99. doi: 10.1186/s40168-024-01787-z (PMC11131309; doi:10.1186/s40168-024-01787-z)
Supplement: Supplementary file 5 — Supplementary Material 4. Table S3. Sexually transmitted infections. Multiple samples are available per participant and pathogens can be detected in some, but not all, samples from the participant. Therefore, results are presented as sexually transmitted infections (STIs) per participant in total and per sample individually. [file 40168_2024_1787_MOESM4_ESM.xlsx]

## Sheet: Blad1
Table S3: coating index per CST
CST		IgA	IgG
I-A, almost completely L. crispatus	N	117	117
	Mean	4.91165	4.77381
I-B, less L. crispatus but still majority	N	23	23
	Mean	4.79953	4.65546
II, L. gasseri	N	8	8
	Mean	4.85332	4.65032
III-A, almost completely L. iners	N	44	44
	Mean	4.8716	4.81615
III-B, less L. iners but still majority	N	27	27
	Mean	4.86663	4.7621
IV-A, Candidatus Lachnocurva vaginae and G. vaginalis	N	6	6
	Mean	4.96693	4.71528
IV-B, G. vaginalis and A. vaginae	N	47	47
	Mean	4.69189	4.57428
IV-C0, Prevotella spp.	N	1	1
	Mean	4.29403	4.59308
IV-C1, Streptococcus spp.	N	1	1
	Mean	4.41182	4.38234
IV-C2, Enterococcus spp.	N	3	3
	Mean	3.77328	4.03459
IV-C3, Bifidobacterium spp.	N	1	1
	Mean	4.51082	4.35837
IV-C4, Staphylococcus spp.	N	4	4
	Mean	4.70256	4.64602
V, L. jensenii	N	12	12
	Mean	4.90141	4.68022
