# Supplementary material for: The interrelation between microbial immunoglobulin coating, vaginal microbiota, ethnicity, and preterm birth
Source: Microbiome. 2024 May 28;12:99. doi: 10.1186/s40168-024-01787-z (PMC11131309; doi:10.1186/s40168-024-01787-z)
Supplement: Supplementary file 6 — Supplementary Material 5. Table S4. Associations with spontaneous preterm birth. [file 40168_2024_1787_MOESM5_ESM.xlsx]

## Sheet: Blad1
Table S4: Associations with spontaneous preterm birth
	aOR	95% CI
Unbound immunoglobulins
total IgA	0.7	0.2 - 2.5
IgA1	0.9	0.3 - 2.2
IgA2	1.1	0.3 - 3.9
SIgA	2.0	0.8 - 5.4
IgG	0.8	0.1 - 4.4
Cytokines, chemokines and peptides
IL-1α	2.1	0.4 - 12.6
IL-1β	1.3	0.6 - 2.7
IL-10	0.6	<0.01 - 48.3
IL-13	<0.01	< 0.01 - 7.1
IL-2	1.2	0.1 - 12.6
IL-6	0.6	0.2 - 2.0
IL-8	1.0	0.4 - 3.0
Eotaxin	<0.01	<0.01 - 58.7
CCL4	1.1	0.3 - 3.6
CCL5	0.3	<0.01 - 46.5
S100A8/A9	0.54	0.1 - 1.7
HBD-2	1.4	0.4 - 5.0
aOR = Firth's correction odds ratio adjusted for microbiota composition.CI = confidence interval. Ig: immunoglobulin, IL: interleukin, CCL4: chemokine ligand 4, also known as Macrophage inflammatory protein 1β, CCL5: chemokine ligand 5, also known as RANTES, s100A/A8: also known as calprotectin, HBD: human β-defensin.
