# Supplementary material for: The interrelation between microbial immunoglobulin coating, vaginal microbiota, ethnicity, and preterm birth
Source: Microbiome. 2024 May 28;12:99. doi: 10.1186/s40168-024-01787-z (PMC11131309; doi:10.1186/s40168-024-01787-z)
Supplement: Supplementary file 7 — Supplementary Material 6. Table S5. Correlation between microbial bound and unbound immunoglobulins. [file 40168_2024_1787_MOESM6_ESM.xlsx]

## Sheet: Blad1
Table S5: correlation between microbial bound and unbound immunoglobulins
	IgA	IgG
total IgA	0.756***	0.255
IgA1	0.713***	0.157
IgA2	0.756***	0.209
SIgA	0.699***	0.108
IgG	0.573***	0.584**
Correlation expressed as standardized β-coefficient, calculated with linear regression corrected for vaginal microbiota composition. Post-hoc Bonferroni correction for multiple comparisons. Statistically significant data (p<0.05) are presented in bold. ** corrected p<0.01, *** corrected p<0.001.
